# Supplementary material for: Revision of the Drabescus ineffectus species group with descriptions of five new species from southern China (Hemiptera, Cicadellidae, Deltocephalinae)
Source: Zookeys. 2026 Apr 30;1278:265–85. doi: 10.3897/zookeys.1278.189788 (PMC13153805; doi:10.3897/zookeys.1278.189788)
Supplement: XML Treatment for Drabescus denticulatus [file zookeys.1278.189788-treatment1.xml]

<!DOCTYPE tp:taxon-treatment
  PUBLIC "-//TaxonX//DTD Taxonomic Treatment Publishing DTD v0 20100105//EN" "tax-treatment-NSO.dtd">
<tp:taxon-treatment xmlns:tp="http://www.plazi.org/taxpub"><tp:treatment-meta><kwd-group><label>Taxon classification</label><kwd>
              <named-content content-type="kingdom">Animalia</named-content>
            </kwd><kwd>
              <named-content content-type="order">Hemiptera</named-content>
            </kwd><kwd>
              <named-content content-type="family">Cicadellidae</named-content>
            </kwd></kwd-group><mixed-citation publication-type="journal"><person-group><name><surname>Qu</surname><given-names>Ling</given-names></name><name><surname>Li</surname><given-names>Zizhong</given-names></name><name><surname>Dietrich</surname><given-names>Christopher H.</given-names></name><name><surname>Li</surname><given-names>Hu</given-names></name><name><surname>Jiang</surname><given-names>Weifu</given-names></name><name><surname>Dai</surname><given-names>Renhuai</given-names></name></person-group><article-title>Revision of the <italic><tp:taxon-name><tp:taxon-name-part taxon-name-part-type="genus" reg="Drabescus">Drabescus</tp:taxon-name-part> <tp:taxon-name-part taxon-name-part-type="species" reg="ineffectus">ineffectus</tp:taxon-name-part></tp:taxon-name></italic> species group with descriptions of five new species from southern China (<tp:taxon-name><tp:taxon-name-part taxon-name-part-type="order" reg="Hemiptera">Hemiptera</tp:taxon-name-part></tp:taxon-name>, <tp:taxon-name><tp:taxon-name-part taxon-name-part-type="family" reg="Cicadellidae">Cicadellidae</tp:taxon-name-part></tp:taxon-name>, <tp:taxon-name><tp:taxon-name-part taxon-name-part-type="subfamily" reg="Deltocephalinae">Deltocephalinae</tp:taxon-name-part></tp:taxon-name>)</article-title><source>Zookeys</source><day>30</day><month>04</month><year>2026</year><volume>1278</volume><fpage>265</fpage><lpage>285</lpage><pub-id pub-id-type="doi">10.3897/zookeys.1278.189788</pub-id></mixed-citation></tp:treatment-meta><tp:nomenclature><tp:taxon-name><object-id xmlns:xlink="http://www.w3.org/1999/xlink" content-type="arpha" xlink:type="simple">24BE7B1B-930D-5515-B157-FB2F85AB99CE</object-id>
                		<tp:taxon-name-part taxon-name-part-type="genus" reg="Drabescus">Drabescus</tp:taxon-name-part> <tp:taxon-name-part taxon-name-part-type="species" reg="denticulatus">denticulatus</tp:taxon-name-part>
                	
                		<object-id xmlns:xlink="http://www.w3.org/1999/xlink" content-type="zoobank" xlink:type="simple">https://zoobank.org/2FC8F5C0-C422-411B-AE38-6E0A23247C0E</object-id>
                	</tp:taxon-name><tp:taxon-authority>Qu, Li, Dietrich &amp; Dai</tp:taxon-authority><tp:taxon-status xmlns:xlink="http://www.w3.org/1999/xlink" xlink:type="simple">sp. nov.</tp:taxon-status><xref ref-type="fig" rid="F3">Fig. 3</xref></tp:nomenclature><tp:treatment-sec sec-type="Material examined"><title>Material examined.</title><p>• <bold><italic>Holotype</italic></bold>, ♂ (<abbrev xmlns:xlink="http://www.w3.org/1999/xlink" content-type="institution" xlink:title="Institute of Entomology, Guizhou University" xlink:type="simple">GUGC</abbrev>), China: Fujian Province, Wuyishan National Forest Park, 23.V.2012, collected by Jiankun Long. • <bold><italic>Paratype</italic></bold>, 1♂ (<abbrev xmlns:xlink="http://www.w3.org/1999/xlink" content-type="institution" xlink:title="Institute of Entomology, Guizhou University" xlink:type="simple">GUGC</abbrev>), same data as holotype.</p></tp:treatment-sec><tp:treatment-sec sec-type="Description"><title>Description.</title><p>Length (including tegmen): 11.0–11.5 mm.</p><p>Body yellowish brown, densely covered with minute black spots and irregular patches; face uniformly bright yellow; forewing with hyaline patch near apex of clavus. Crown anterior margin broadly rounded and protruding with transverse striations. Ocelli each separated from adjacent eye by slightly more than three ocellar diameters. Face, including eyes, distinctly broader than long. Frontoclypeus slightly expanded apically. Clypeal suture weakly defined; frontoclypeal sulcus sharply impressed.</p><fig id="F3" position="float" orientation="portrait"><object-id xmlns:xlink="http://www.w3.org/1999/xlink" content-type="doi" xlink:type="simple">10.3897/zookeys.1278.189788.figure3</object-id><object-id xmlns:xlink="http://www.w3.org/1999/xlink" content-type="arpha" xlink:type="simple">FE40D48B-E592-52AE-B6E1-E5050EC31A21</object-id><label>Figure 3.</label><caption><p><italic><tp:taxon-name><tp:taxon-name-part taxon-name-part-type="genus" reg="Drabescus">Drabescus</tp:taxon-name-part> <tp:taxon-name-part taxon-name-part-type="species" reg="denticulatus">denticulatus</tp:taxon-name-part></tp:taxon-name></italic> Qu, Li, Dietrich &amp; Dai, sp. nov. <bold>A</bold>. Male habitus, dorsal view; <bold>B</bold>. Same, lateral view; <bold>C</bold>. Face; <bold>D</bold>. Pygofer, lateral view; <bold>E</bold>. Valve and subgenital plate, ventral view; <bold>F</bold>. Style, dorsal view; <bold>G</bold>. Aedeagus, ventral view; <bold>H</bold>. Same, lateral view; <bold>I</bold>. Connective, ventral view. Scale bars: 1.0 mm (<bold>A–C</bold>).</p></caption><graphic xmlns:xlink="http://www.w3.org/1999/xlink" xlink:href="zookeys-1278-265_article-189788__-g003.jpg" id="oo_1614758.jpg" position="float" orientation="portrait" xlink:type="simple"><uri content-type="original_file" xlink:type="simple">https://binary.pensoft.net/fig/1614758</uri></graphic></fig><p><bold><italic>Male genitalia</italic></bold>. Male pygofer side subquadrate, sparsely microsetose; posteroventral process long, curved dorsomedially with serrate inner edge and distinct dorsal spine near base. Valve triangular to semicircular. Subgenital plate with digitate apical extension relatively long. Style with apical portion smoothly rounded and curved mesad. Aedeagus shaft dorsoventrally flattened, margins undulate, lanceolate-arrowhead-shaped in ventral view, with lateral margins finely serrate near midlength; shaft inflated at midlength in lateral view; gonopore subapical on ventral surface. Connective stem and arms subequal in length.</p></tp:treatment-sec><tp:treatment-sec sec-type="Distribution"><title>Distribution.</title><p>China (Fujian: Wuyishan).</p></tp:treatment-sec><tp:treatment-sec sec-type="Etymology"><title>Etymology.</title><p>The new species name is a Latin adjective derived from <italic>denticulus</italic> (toothed), referring to the finely toothed (denticulate) margin of the aedeagus.</p></tp:treatment-sec><tp:treatment-sec sec-type="Remarks"><title>Remarks.</title><p>The new species is externally indistinguishable from <italic><tp:taxon-name><tp:taxon-name-part taxon-name-part-type="genus" reg="Drabescus">D.</tp:taxon-name-part> <tp:taxon-name-part taxon-name-part-type="species" reg="ineffectus">ineffectus</tp:taxon-name-part></tp:taxon-name></italic>, but the male genitalia exhibit the following diagnostic differences: aedeagal shaft gradually expanded from base to middle then tapered evenly toward apex (continuously narrowed from base to tip in <italic><tp:taxon-name><tp:taxon-name-part taxon-name-part-type="genus" reg="Drabescus">D.</tp:taxon-name-part> <tp:taxon-name-part taxon-name-part-type="species" reg="ineffectus">ineffectus</tp:taxon-name-part></tp:taxon-name></italic>); in lateral view, shaft with two conspicuous swellings at mid-length and another subapically (shaft with single median inflation in <italic><tp:taxon-name><tp:taxon-name-part taxon-name-part-type="genus" reg="Drabescus">D.</tp:taxon-name-part> <tp:taxon-name-part taxon-name-part-type="species" reg="ineffectus">ineffectus</tp:taxon-name-part></tp:taxon-name></italic>, subapical region unmodified); pygofer side with smaller dorsal spine at base of posteroventral process (without spine in <italic><tp:taxon-name><tp:taxon-name-part taxon-name-part-type="genus" reg="Drabescus">D.</tp:taxon-name-part> <tp:taxon-name-part taxon-name-part-type="species" reg="ineffectus">ineffectus</tp:taxon-name-part></tp:taxon-name></italic>).</p></tp:treatment-sec></tp:taxon-treatment>
