# Supplementary material for: Revision of the Drabescus ineffectus species group with descriptions of five new species from southern China (Hemiptera, Cicadellidae, Deltocephalinae)
Source: Zookeys. 2026 Apr 30;1278:265–85. doi: 10.3897/zookeys.1278.189788 (PMC13153805; doi:10.3897/zookeys.1278.189788)
Supplement: XML Treatment for Drabescus digitulatus [file zookeys.1278.189788-treatment2.xml]

<!DOCTYPE tp:taxon-treatment
  PUBLIC "-//TaxonX//DTD Taxonomic Treatment Publishing DTD v0 20100105//EN" "tax-treatment-NSO.dtd">
<tp:taxon-treatment xmlns:tp="http://www.plazi.org/taxpub"><tp:treatment-meta><kwd-group><label>Taxon classification</label><kwd>
              <named-content content-type="kingdom">Animalia</named-content>
            </kwd><kwd>
              <named-content content-type="order">Hemiptera</named-content>
            </kwd><kwd>
              <named-content content-type="family">Cicadellidae</named-content>
            </kwd></kwd-group><mixed-citation publication-type="journal"><person-group><name><surname>Qu</surname><given-names>Ling</given-names></name><name><surname>Li</surname><given-names>Zizhong</given-names></name><name><surname>Dietrich</surname><given-names>Christopher H.</given-names></name><name><surname>Li</surname><given-names>Hu</given-names></name><name><surname>Jiang</surname><given-names>Weifu</given-names></name><name><surname>Dai</surname><given-names>Renhuai</given-names></name></person-group><article-title>Revision of the <italic><tp:taxon-name><tp:taxon-name-part taxon-name-part-type="genus" reg="Drabescus">Drabescus</tp:taxon-name-part> <tp:taxon-name-part taxon-name-part-type="species" reg="ineffectus">ineffectus</tp:taxon-name-part></tp:taxon-name></italic> species group with descriptions of five new species from southern China (<tp:taxon-name><tp:taxon-name-part taxon-name-part-type="order" reg="Hemiptera">Hemiptera</tp:taxon-name-part></tp:taxon-name>, <tp:taxon-name><tp:taxon-name-part taxon-name-part-type="family" reg="Cicadellidae">Cicadellidae</tp:taxon-name-part></tp:taxon-name>, <tp:taxon-name><tp:taxon-name-part taxon-name-part-type="subfamily" reg="Deltocephalinae">Deltocephalinae</tp:taxon-name-part></tp:taxon-name>)</article-title><source>Zookeys</source><day>30</day><month>04</month><year>2026</year><volume>1278</volume><fpage>265</fpage><lpage>285</lpage><pub-id pub-id-type="doi">10.3897/zookeys.1278.189788</pub-id></mixed-citation></tp:treatment-meta><tp:nomenclature><tp:taxon-name><object-id xmlns:xlink="http://www.w3.org/1999/xlink" content-type="arpha" xlink:type="simple">3A0FA13A-951B-53E5-9374-D82D213699EF</object-id>
                		<tp:taxon-name-part taxon-name-part-type="genus" reg="Drabescus">Drabescus</tp:taxon-name-part> <tp:taxon-name-part taxon-name-part-type="species" reg="digitulatus">digitulatus</tp:taxon-name-part>
                	
                		<object-id xmlns:xlink="http://www.w3.org/1999/xlink" content-type="zoobank" xlink:type="simple">https://zoobank.org/CAECB98A-E1CC-46BE-976D-3ECAD4C6793A</object-id>
                	</tp:taxon-name><tp:taxon-authority>Qu, Li, Dietrich &amp; Dai</tp:taxon-authority><tp:taxon-status xmlns:xlink="http://www.w3.org/1999/xlink" xlink:type="simple">sp. nov.</tp:taxon-status><xref ref-type="fig" rid="F4">Fig. 4</xref></tp:nomenclature><tp:treatment-sec sec-type="Material examined"><title>Material examined.</title><p>• <bold><italic>Holotype</italic></bold>, ♂ (<abbrev xmlns:xlink="http://www.w3.org/1999/xlink" content-type="institution" xlink:title="Institute of Entomology, Guizhou University" xlink:type="simple">GUGC</abbrev>), China: Fujian Province, Guobao Township, 11.V.2012, collected by Jiankun Long. • <bold><italic>Paratypes</italic></bold>, 1♂ (<abbrev xmlns:xlink="http://www.w3.org/1999/xlink" content-type="institution" xlink:title="Institute of Entomology, Guizhou University" xlink:type="simple">GUGC</abbrev>), same locality as holotype; 1♂ (<abbrev xmlns:xlink="http://www.w3.org/1999/xlink" content-type="institution" xlink:title="Institute of Entomology, Guizhou University" xlink:type="simple">GUGC</abbrev>), China: Fujian Province, Huboliao National Nature Reserve (light trap), 21.V.2013, collected by Meng Jiao and Bin Li.</p></tp:treatment-sec><tp:treatment-sec sec-type="Description"><title>Description.</title><p>Length (including tegmen): 10.5–11.0 mm.</p><p>Body yellowish brown; crown, pronotum, and scutellum marked with yellow maculae and irregular patches; forewing with a distinct hyaline transverse band medially. Crown broadly rounded and distinctly protruding anteriorly, median length approximately 1.5 times as long as distance between eyes. Ocelli separated from adjacent eyes by about three times their own diameter. Antennae located just above midline of eyes. Frontoclypeus narrow at base, gradually widening toward apex.</p><fig id="F4" position="float" orientation="portrait"><object-id xmlns:xlink="http://www.w3.org/1999/xlink" content-type="doi" xlink:type="simple">10.3897/zookeys.1278.189788.figure4</object-id><object-id xmlns:xlink="http://www.w3.org/1999/xlink" content-type="arpha" xlink:type="simple">DCAFCCBE-4773-5A67-8BEF-5C9FC2C7AE41</object-id><label>Figure 4.</label><caption><p><italic><tp:taxon-name><tp:taxon-name-part taxon-name-part-type="genus" reg="Drabescus">Drabescus</tp:taxon-name-part> <tp:taxon-name-part taxon-name-part-type="species" reg="digitulatus">digitulatus</tp:taxon-name-part></tp:taxon-name></italic> Qu, Li, Dietrich &amp; Dai, sp. nov. <bold>A</bold>. Male habitus, dorsal view; <bold>B</bold>. Same, lateral view; <bold>C</bold>. Face; <bold>D</bold>. Pygofer, lateral view; <bold>E</bold>. Valve and subgenital plate, ventral view; <bold>F</bold>. Style, dorsal view; <bold>G</bold>. Aedeagus ventral view; <bold>H</bold>. Same, lateral view; <bold>I</bold>. Connective, ventral view. Scale bars: 1.0 mm (<bold>A–C</bold>).</p></caption><graphic xmlns:xlink="http://www.w3.org/1999/xlink" xlink:href="zookeys-1278-265_article-189788__-g004.jpg" id="oo_1614759.jpg" position="float" orientation="portrait" xlink:type="simple"><uri content-type="original_file" xlink:type="simple">https://binary.pensoft.net/fig/1614759</uri></graphic></fig><p><bold><italic>Male genitalia</italic></bold>. Pygofer side subquadrangular, sparsely covered with short setae; posteroventral process elongate and strongly curved dorsad, with short dorsal spine near base. Valve semicircular. Subgenital plate with digitate apical extension relatively long and slender. Style elongate, markedly narrowed apically. Aedeagal shaft lanceolate in dorsal or ventral view; shaft with a pair of lamellate processes on both dorsal and ventral surfaces at mid-length; gonopore ventral, subapical; dorsal apodeme well developed. Connective stem slightly longer than arms.</p></tp:treatment-sec><tp:treatment-sec sec-type="Distribution"><title>Distribution.</title><p>China (Fujian: Guobao, Huboliao).</p></tp:treatment-sec><tp:treatment-sec sec-type="Etymology"><title>Etymology.</title><p>The new species name is derived from the Latin word <italic>digitulatus</italic> (finger-like), referring to the apical portion of the subgenital plate, which is abruptly constricted into a finger-like process.</p></tp:treatment-sec><tp:treatment-sec sec-type="Remarks"><title>Remarks.</title><p>The new species is externally indistinguishable from <italic><tp:taxon-name><tp:taxon-name-part taxon-name-part-type="genus" reg="Drabescus">D.</tp:taxon-name-part> <tp:taxon-name-part taxon-name-part-type="species" reg="ineffectus">ineffectus</tp:taxon-name-part></tp:taxon-name></italic>, but the male genitalia differ as follows: aedeagal shaft in ventral view gradually widened from the base to middle and then tapered evenly toward apex (continuously narrowed from base to tip in <italic><tp:taxon-name><tp:taxon-name-part taxon-name-part-type="genus" reg="Drabescus">D.</tp:taxon-name-part> <tp:taxon-name-part taxon-name-part-type="species" reg="ineffectus">ineffectus</tp:taxon-name-part></tp:taxon-name></italic>); in lateral view, shaft distinctly swollen on both dorsal and ventral sides, with smooth margins (swelling restricted to ventral side only in <italic><tp:taxon-name><tp:taxon-name-part taxon-name-part-type="genus" reg="Drabescus">D.</tp:taxon-name-part> <tp:taxon-name-part taxon-name-part-type="species" reg="ineffectus">ineffectus</tp:taxon-name-part></tp:taxon-name></italic>; dorsal margin finely serrate); pygofer side with slender dorsal spine near base of posteroventral process (spine absent in <italic><tp:taxon-name><tp:taxon-name-part taxon-name-part-type="genus" reg="Drabescus">D.</tp:taxon-name-part> <tp:taxon-name-part taxon-name-part-type="species" reg="ineffectus">ineffectus</tp:taxon-name-part></tp:taxon-name></italic>). The new species also resembles <italic><tp:taxon-name><tp:taxon-name-part taxon-name-part-type="genus" reg="Drabescus">D.</tp:taxon-name-part> <tp:taxon-name-part taxon-name-part-type="species" reg="henanensis">henanensis</tp:taxon-name-part></tp:taxon-name></italic> in overall appearance but differs in several key aspects: crown more strongly produced anteriorly (less angulate in <italic><tp:taxon-name><tp:taxon-name-part taxon-name-part-type="genus" reg="Drabescus">D.</tp:taxon-name-part> <tp:taxon-name-part taxon-name-part-type="species" reg="henanensis">henanensis</tp:taxon-name-part></tp:taxon-name></italic>); subgenital plate abruptly constricted subapically into a distinct finger-like process (apex simply rounded in <italic><tp:taxon-name><tp:taxon-name-part taxon-name-part-type="genus" reg="Drabescus">D.</tp:taxon-name-part> <tp:taxon-name-part taxon-name-part-type="species" reg="henanensis">henanensis</tp:taxon-name-part></tp:taxon-name></italic>); ventral process of pygofer more elongate and slender; style more tapered apically; aedeagal shaft slightly inflated ventrally at mid-length in lateral view (evenly tapered in lateral view in <italic><tp:taxon-name><tp:taxon-name-part taxon-name-part-type="genus" reg="Drabescus">D.</tp:taxon-name-part> <tp:taxon-name-part taxon-name-part-type="species" reg="henanensis">henanensis</tp:taxon-name-part></tp:taxon-name></italic>).</p></tp:treatment-sec></tp:taxon-treatment>
