# Supplementary material for: Revision of the Drabescus ineffectus species group with descriptions of five new species from southern China (Hemiptera, Cicadellidae, Deltocephalinae)
Source: Zookeys. 2026 Apr 30;1278:265–85. doi: 10.3897/zookeys.1278.189788 (PMC13153805; doi:10.3897/zookeys.1278.189788)
Supplement: XML Treatment for Drabescus guangdongensis [file zookeys.1278.189788-treatment3.xml]

<!DOCTYPE tp:taxon-treatment
  PUBLIC "-//TaxonX//DTD Taxonomic Treatment Publishing DTD v0 20100105//EN" "tax-treatment-NSO.dtd">
<tp:taxon-treatment xmlns:tp="http://www.plazi.org/taxpub"><tp:treatment-meta><kwd-group><label>Taxon classification</label><kwd>
              <named-content content-type="kingdom">Animalia</named-content>
            </kwd><kwd>
              <named-content content-type="order">Hemiptera</named-content>
            </kwd><kwd>
              <named-content content-type="family">Cicadellidae</named-content>
            </kwd></kwd-group><mixed-citation publication-type="journal"><person-group><name><surname>Qu</surname><given-names>Ling</given-names></name><name><surname>Li</surname><given-names>Zizhong</given-names></name><name><surname>Dietrich</surname><given-names>Christopher H.</given-names></name><name><surname>Li</surname><given-names>Hu</given-names></name><name><surname>Jiang</surname><given-names>Weifu</given-names></name><name><surname>Dai</surname><given-names>Renhuai</given-names></name></person-group><article-title>Revision of the <italic><tp:taxon-name><tp:taxon-name-part taxon-name-part-type="genus" reg="Drabescus">Drabescus</tp:taxon-name-part> <tp:taxon-name-part taxon-name-part-type="species" reg="ineffectus">ineffectus</tp:taxon-name-part></tp:taxon-name></italic> species group with descriptions of five new species from southern China (<tp:taxon-name><tp:taxon-name-part taxon-name-part-type="order" reg="Hemiptera">Hemiptera</tp:taxon-name-part></tp:taxon-name>, <tp:taxon-name><tp:taxon-name-part taxon-name-part-type="family" reg="Cicadellidae">Cicadellidae</tp:taxon-name-part></tp:taxon-name>, <tp:taxon-name><tp:taxon-name-part taxon-name-part-type="subfamily" reg="Deltocephalinae">Deltocephalinae</tp:taxon-name-part></tp:taxon-name>)</article-title><source>Zookeys</source><day>30</day><month>04</month><year>2026</year><volume>1278</volume><fpage>265</fpage><lpage>285</lpage><pub-id pub-id-type="doi">10.3897/zookeys.1278.189788</pub-id></mixed-citation></tp:treatment-meta><tp:nomenclature><tp:taxon-name><object-id xmlns:xlink="http://www.w3.org/1999/xlink" content-type="arpha" xlink:type="simple">09073DB6-16DC-5434-97FF-DDBD652BE4D9</object-id>
                		<tp:taxon-name-part taxon-name-part-type="genus" reg="Drabescus">Drabescus</tp:taxon-name-part> <tp:taxon-name-part taxon-name-part-type="species" reg="guangdongensis">guangdongensis</tp:taxon-name-part>
                	
                		<object-id xmlns:xlink="http://www.w3.org/1999/xlink" content-type="zoobank" xlink:type="simple">https://zoobank.org/D47EBCAD-79CD-4534-B2FC-2D10327775AF</object-id>
                	</tp:taxon-name><tp:taxon-authority>Qu, Li, Dietrich &amp; Dai</tp:taxon-authority><tp:taxon-status xmlns:xlink="http://www.w3.org/1999/xlink" xlink:type="simple">sp. nov.</tp:taxon-status><xref ref-type="fig" rid="F5">Fig. 5</xref></tp:nomenclature><tp:treatment-sec sec-type="Material examined"><title>Material examined.</title><p>• <bold><italic>Holotype</italic></bold>, ♂ (<abbrev xmlns:xlink="http://www.w3.org/1999/xlink" content-type="institution" xlink:title="Institute of Entomology, Guizhou University" xlink:type="simple">GUGC</abbrev>), China: Guangdong Province, Chebaling National Nature Reserve, 10.V.2013, collected by Meng Jiao and Bin Li.</p></tp:treatment-sec><tp:treatment-sec sec-type="Description"><title>Description.</title><p>Length (including tegmen): 11.8 mm.</p><p>Body yellowish brown, pronotum and scutellum with numerous yellow maculae or patches. Forewing with a distinct hyaline transverse band near midlength. Face and frontoclypeus yellowish brown, bearing short, dark-brown bands; antennal pits and eyes light brown to brown, remaining areas bright yellow. Crown anterior margin broadly rounded, no longer medially than next to eyes in dorsal view. Ocelli each separated from adjacent eye by approximately three times its own diameter. Antennae situated anterodorsally to eyes. Face wider than long. Frontoclypeus gradually widened from base to apex.</p><fig id="F5" position="float" orientation="portrait"><object-id xmlns:xlink="http://www.w3.org/1999/xlink" content-type="doi" xlink:type="simple">10.3897/zookeys.1278.189788.figure5</object-id><object-id xmlns:xlink="http://www.w3.org/1999/xlink" content-type="arpha" xlink:type="simple">9C8D9BE3-5A98-5467-81C7-933AD59F29C3</object-id><label>Figure 5.</label><caption><p><italic><tp:taxon-name><tp:taxon-name-part taxon-name-part-type="genus" reg="Drabescus">Drabescus</tp:taxon-name-part> <tp:taxon-name-part taxon-name-part-type="species" reg="guangdongensis">guangdongensis</tp:taxon-name-part></tp:taxon-name></italic> Qu, Li, Dietrich &amp; Dai, sp. nov. <bold>A</bold>. Male habitus, dorsal view; <bold>B</bold>. Same, lateral view; <bold>C</bold>. Face; <bold>D</bold>. Pygofer, lateral view; <bold>E</bold>. Valve and subgenital plate, ventral view; <bold>F</bold>. Style, dorsal view; <bold>G</bold>. Aedeagus, ventral view; <bold>H</bold>. Same, lateral view; <bold>I</bold>. Connective, ventral view. Scale bars: 1.0 mm (<bold>A–C</bold>).</p></caption><graphic xmlns:xlink="http://www.w3.org/1999/xlink" xlink:href="zookeys-1278-265_article-189788__-g005.jpg" id="oo_1614760.jpg" position="float" orientation="portrait" xlink:type="simple"><uri content-type="original_file" xlink:type="simple">https://binary.pensoft.net/fig/1614760</uri></graphic></fig><p><bold><italic>Male genitalia</italic></bold>. Pygofer side distinctly angulate posteroventrally, posteroventral process relatively short, with toothlike dorsal spine near base. Valve subquadrate, nearly semicircular. Subgenital plate apex narrowed into short, finger-like process. Style slender and sinuate, with apex smoothly rounded. Aedeagal shaft cylindrical, slightly inflated at midlength in ventral view; shaft curved dorsally with conspicuous, median, posterior swelling in lateral view. Gonopore ventral, subapical. Connective stem distinctly longer than arms.</p></tp:treatment-sec><tp:treatment-sec sec-type="Distribution"><title>Distribution.</title><p>China (Guangdong: Chebaling).</p></tp:treatment-sec><tp:treatment-sec sec-type="Etymology"><title>Etymology.</title><p>The new species name is derived from the province where the type locality is located, Guangdong.</p></tp:treatment-sec><tp:treatment-sec sec-type="Remarks"><title>Remarks.</title><p>Although the new species closely resembles <italic><tp:taxon-name><tp:taxon-name-part taxon-name-part-type="genus" reg="Drabescus">D.</tp:taxon-name-part> <tp:taxon-name-part taxon-name-part-type="species" reg="ineffectus">ineffectus</tp:taxon-name-part></tp:taxon-name></italic> in overall appearance, the male genitalia differ as follows: aedeagal shaft in ventral view slender with slight lateral swellings near midlength (evenly tapered from base to apex in <italic><tp:taxon-name><tp:taxon-name-part taxon-name-part-type="genus" reg="Drabescus">D.</tp:taxon-name-part> <tp:taxon-name-part taxon-name-part-type="species" reg="ineffectus">ineffectus</tp:taxon-name-part></tp:taxon-name></italic>); shaft in lateral view smooth-edged, with a median posterior swelling and greatest width nearly twice the maximum ventral width (denticulate dorsal margin and less pronounced median swelling in <italic><tp:taxon-name><tp:taxon-name-part taxon-name-part-type="genus" reg="Drabescus">D.</tp:taxon-name-part> <tp:taxon-name-part taxon-name-part-type="species" reg="ineffectus">ineffectus</tp:taxon-name-part></tp:taxon-name></italic>, greatest lateral width distinctly less than twice ventral width). The new species also closely resembles <italic><tp:taxon-name><tp:taxon-name-part taxon-name-part-type="genus" reg="Drabescus">D.</tp:taxon-name-part> <tp:taxon-name-part taxon-name-part-type="species" reg="multipunctatus">multipunctatus</tp:taxon-name-part></tp:taxon-name></italic> in external morphology but can be distinguished by the following characters of the male genitalia: the aedeagal shaft in ventral view slightly inflated at mid-length (not inflated medially in <italic><tp:taxon-name><tp:taxon-name-part taxon-name-part-type="genus" reg="Drabescus">D.</tp:taxon-name-part> <tp:taxon-name-part taxon-name-part-type="species" reg="multipunctatus">multipunctatus</tp:taxon-name-part></tp:taxon-name></italic>); aedeagal shaft in lateral view more strongly curved dorsally, moderately swollen at middle, and with smooth margins (less strongly curved dorsally, not swollen medially, and with serrate margins in <italic><tp:taxon-name><tp:taxon-name-part taxon-name-part-type="genus" reg="Drabescus">D.</tp:taxon-name-part> <tp:taxon-name-part taxon-name-part-type="species" reg="multipunctatus">multipunctatus</tp:taxon-name-part></tp:taxon-name></italic>). Furthermore, the arms of the connective are shorter than the stem (subequal to stem in <italic><tp:taxon-name><tp:taxon-name-part taxon-name-part-type="genus" reg="Drabescus">D.</tp:taxon-name-part> <tp:taxon-name-part taxon-name-part-type="species" reg="multipunctatus">multipunctatus</tp:taxon-name-part></tp:taxon-name></italic>).</p></tp:treatment-sec></tp:taxon-treatment>
