# Supplementary material for: Revision of the Drabescus ineffectus species group with descriptions of five new species from southern China (Hemiptera, Cicadellidae, Deltocephalinae)
Source: Zookeys. 2026 Apr 30;1278:265–85. doi: 10.3897/zookeys.1278.189788 (PMC13153805; doi:10.3897/zookeys.1278.189788)
Supplement: XML Treatment for Drabescus millesimus [file zookeys.1278.189788-treatment4.xml]

<!DOCTYPE tp:taxon-treatment
  PUBLIC "-//TaxonX//DTD Taxonomic Treatment Publishing DTD v0 20100105//EN" "tax-treatment-NSO.dtd">
<tp:taxon-treatment xmlns:tp="http://www.plazi.org/taxpub"><tp:treatment-meta><kwd-group><label>Taxon classification</label><kwd>
              <named-content content-type="kingdom">Animalia</named-content>
            </kwd><kwd>
              <named-content content-type="order">Hemiptera</named-content>
            </kwd><kwd>
              <named-content content-type="family">Cicadellidae</named-content>
            </kwd></kwd-group><mixed-citation publication-type="journal"><person-group><name><surname>Qu</surname><given-names>Ling</given-names></name><name><surname>Li</surname><given-names>Zizhong</given-names></name><name><surname>Dietrich</surname><given-names>Christopher H.</given-names></name><name><surname>Li</surname><given-names>Hu</given-names></name><name><surname>Jiang</surname><given-names>Weifu</given-names></name><name><surname>Dai</surname><given-names>Renhuai</given-names></name></person-group><article-title>Revision of the <italic><tp:taxon-name><tp:taxon-name-part taxon-name-part-type="genus" reg="Drabescus">Drabescus</tp:taxon-name-part> <tp:taxon-name-part taxon-name-part-type="species" reg="ineffectus">ineffectus</tp:taxon-name-part></tp:taxon-name></italic> species group with descriptions of five new species from southern China (<tp:taxon-name><tp:taxon-name-part taxon-name-part-type="order" reg="Hemiptera">Hemiptera</tp:taxon-name-part></tp:taxon-name>, <tp:taxon-name><tp:taxon-name-part taxon-name-part-type="family" reg="Cicadellidae">Cicadellidae</tp:taxon-name-part></tp:taxon-name>, <tp:taxon-name><tp:taxon-name-part taxon-name-part-type="subfamily" reg="Deltocephalinae">Deltocephalinae</tp:taxon-name-part></tp:taxon-name>)</article-title><source>Zookeys</source><day>30</day><month>04</month><year>2026</year><volume>1278</volume><fpage>265</fpage><lpage>285</lpage><pub-id pub-id-type="doi">10.3897/zookeys.1278.189788</pub-id></mixed-citation></tp:treatment-meta><tp:nomenclature><tp:taxon-name><object-id xmlns:xlink="http://www.w3.org/1999/xlink" content-type="arpha" xlink:type="simple">950821CA-585A-52D1-9A69-7F1FCC6EC10E</object-id>
                		<tp:taxon-name-part taxon-name-part-type="genus" reg="Drabescus">Drabescus</tp:taxon-name-part> <tp:taxon-name-part taxon-name-part-type="species" reg="millesimus">millesimus</tp:taxon-name-part>
                	
                		<object-id xmlns:xlink="http://www.w3.org/1999/xlink" content-type="zoobank" xlink:type="simple">https://zoobank.org/148B2EAE-5AE4-4AE3-AB2E-372FE99A56AE</object-id>
                	</tp:taxon-name><tp:taxon-authority>Li, Qu &amp; Dai</tp:taxon-authority><tp:taxon-status xmlns:xlink="http://www.w3.org/1999/xlink" xlink:type="simple">sp. nov.</tp:taxon-status><xref ref-type="fig" rid="F6">Fig. 6</xref></tp:nomenclature><tp:treatment-sec sec-type="Material examined"><title>Material examined.</title><p>• <bold><italic>Holotype</italic></bold>, ♂ (<abbrev xmlns:xlink="http://www.w3.org/1999/xlink" content-type="institution" xlink:title="Institute of Entomology, Guizhou University" xlink:type="simple">GUGC</abbrev>), China: Guangxi Province, Huaping National Nature Reserve, 19.V.2012, collected by Hu Li. • <bold><italic>Paratypes</italic></bold>, 2♂♂ (<abbrev xmlns:xlink="http://www.w3.org/1999/xlink" content-type="institution" xlink:title="Institute of Entomology, Guizhou University" xlink:type="simple">GUGC</abbrev>), same locality as holotype, 19.V.2012 collected by Zhihua Fan.</p></tp:treatment-sec><tp:treatment-sec sec-type="Description"><title>Description.</title><p>Length (including tegmen): 11.5–12.1 mm.</p><p>Body yellowish brown; pronotum and scutellum densely covered with yellow spots or irregular patches; face uniformly yellowish brown. Head with crown anterior margin broadly rounded and slightly protruding. Ocelli separated from adjacent eyes by about twice their own diameter. Antennae situated anterodorsally to upper angles of eyes. Face wider than long.</p><p><bold><italic>Male genitalia</italic></bold>. Pygofer side broad basally and narrowed apically, covered with microsetae; posteroventral process slender and strongly curved dorsad, with small dorsal spine at base. Valve subrectangular. Subgenital plate with finger-like distal extension relatively short. Style slender, margins weakly undulate. Aedeagal shaft dorsoventrally flattened, in ventral view with sinuate margins, moderately inflated medially, gradually tapered subapically; ventral surface with a few subtriangular denticles and numerous longitudinal ridges; shaft in lateral view dorsally curved, tapering continuously from base to apex, apex recurved in lateral view. Gonopore subapical on ventral surface. Connective stem tapered posteriorly, much longer than arms.</p><fig id="F6" position="float" orientation="portrait"><object-id xmlns:xlink="http://www.w3.org/1999/xlink" content-type="doi" xlink:type="simple">10.3897/zookeys.1278.189788.figure6</object-id><object-id xmlns:xlink="http://www.w3.org/1999/xlink" content-type="arpha" xlink:type="simple">8916F613-2828-5E8E-8498-A2AEB0668D11</object-id><label>Figure 6.</label><caption><p><italic><tp:taxon-name><tp:taxon-name-part taxon-name-part-type="genus" reg="Drabescus">Drabescus</tp:taxon-name-part> <tp:taxon-name-part taxon-name-part-type="species" reg="millesimus">millesimus</tp:taxon-name-part></tp:taxon-name></italic> Li, Qu &amp; Dai, sp. nov. <bold>A</bold>. Male habitus, dorsal view; <bold>B</bold>. Same, lateral view; <bold>C</bold>. Face; <bold>D</bold>. Pygofer, lateral view; <bold>E</bold>. Valve and subgenital plate, ventral view; <bold>F</bold>. Style, dorsal view; <bold>G</bold>. Aedeagus ventral view; <bold>H</bold>. Same, lateral view; <bold>I</bold>. Connective, ventral view. Scale bars: 1.0 mm (<bold>A–C</bold>).</p></caption><graphic xmlns:xlink="http://www.w3.org/1999/xlink" xlink:href="zookeys-1278-265_article-189788__-g006.jpg" id="oo_1614761.jpg" position="float" orientation="portrait" xlink:type="simple"><uri content-type="original_file" xlink:type="simple">https://binary.pensoft.net/fig/1614761</uri></graphic></fig></tp:treatment-sec><tp:treatment-sec sec-type="Distribution"><title>Distribution.</title><p>China (Guangxi: Huaping).</p></tp:treatment-sec><tp:treatment-sec sec-type="Etymology"><title>Etymology.</title><p>The species name is derived from the Latin word <italic>millesimus</italic> (thousandth), referring to the 1000th new species described by Professor Li Zizhong.</p></tp:treatment-sec><tp:treatment-sec sec-type="Remarks"><title>Remarks.</title><p>The new species is virtually indistinguishable from <italic><tp:taxon-name><tp:taxon-name-part taxon-name-part-type="genus" reg="Drabescus">D.</tp:taxon-name-part> <tp:taxon-name-part taxon-name-part-type="species" reg="ineffectus">ineffectus</tp:taxon-name-part></tp:taxon-name></italic> in external appearance, but the male genitalia differ as follows: aedeagal shaft in ventral view gradually expanded from base to middle then tapered evenly toward apex (continuously narrowed from base to apex in <italic><tp:taxon-name><tp:taxon-name-part taxon-name-part-type="genus" reg="Drabescus">D.</tp:taxon-name-part> <tp:taxon-name-part taxon-name-part-type="species" reg="ineffectus">ineffectus</tp:taxon-name-part></tp:taxon-name></italic>); shaft in lateral view narrowed evenly from base to apex and with finely serrate ventral margin (distinctly swollen at mid-length with a serrate dorsal margin in <italic><tp:taxon-name><tp:taxon-name-part taxon-name-part-type="genus" reg="Drabescus">D.</tp:taxon-name-part> <tp:taxon-name-part taxon-name-part-type="species" reg="ineffectus">ineffectus</tp:taxon-name-part></tp:taxon-name></italic>). Furthermore, the inner margin of the pygofer process is smooth with a single small basal spine in the new species (distinctly crenulate in <italic><tp:taxon-name><tp:taxon-name-part taxon-name-part-type="genus" reg="Drabescus">D.</tp:taxon-name-part> <tp:taxon-name-part taxon-name-part-type="species" reg="ineffectus">ineffectus</tp:taxon-name-part></tp:taxon-name></italic>).</p></tp:treatment-sec></tp:taxon-treatment>
