# Supplementary material for: Revision of the Drabescus ineffectus species group with descriptions of five new species from southern China (Hemiptera, Cicadellidae, Deltocephalinae)
Source: Zookeys. 2026 Apr 30;1278:265–85. doi: 10.3897/zookeys.1278.189788 (PMC13153805; doi:10.3897/zookeys.1278.189788)
Supplement: XML Treatment for Drabescus trigonius [file zookeys.1278.189788-treatment5.xml]

<!DOCTYPE tp:taxon-treatment
  PUBLIC "-//TaxonX//DTD Taxonomic Treatment Publishing DTD v0 20100105//EN" "tax-treatment-NSO.dtd">
<tp:taxon-treatment xmlns:tp="http://www.plazi.org/taxpub"><tp:treatment-meta><kwd-group><label>Taxon classification</label><kwd>
              <named-content content-type="kingdom">Animalia</named-content>
            </kwd><kwd>
              <named-content content-type="order">Hemiptera</named-content>
            </kwd><kwd>
              <named-content content-type="family">Cicadellidae</named-content>
            </kwd></kwd-group><mixed-citation publication-type="journal"><person-group><name><surname>Qu</surname><given-names>Ling</given-names></name><name><surname>Li</surname><given-names>Zizhong</given-names></name><name><surname>Dietrich</surname><given-names>Christopher H.</given-names></name><name><surname>Li</surname><given-names>Hu</given-names></name><name><surname>Jiang</surname><given-names>Weifu</given-names></name><name><surname>Dai</surname><given-names>Renhuai</given-names></name></person-group><article-title>Revision of the <italic><tp:taxon-name><tp:taxon-name-part taxon-name-part-type="genus" reg="Drabescus">Drabescus</tp:taxon-name-part> <tp:taxon-name-part taxon-name-part-type="species" reg="ineffectus">ineffectus</tp:taxon-name-part></tp:taxon-name></italic> species group with descriptions of five new species from southern China (<tp:taxon-name><tp:taxon-name-part taxon-name-part-type="order" reg="Hemiptera">Hemiptera</tp:taxon-name-part></tp:taxon-name>, <tp:taxon-name><tp:taxon-name-part taxon-name-part-type="family" reg="Cicadellidae">Cicadellidae</tp:taxon-name-part></tp:taxon-name>, <tp:taxon-name><tp:taxon-name-part taxon-name-part-type="subfamily" reg="Deltocephalinae">Deltocephalinae</tp:taxon-name-part></tp:taxon-name>)</article-title><source>Zookeys</source><day>30</day><month>04</month><year>2026</year><volume>1278</volume><fpage>265</fpage><lpage>285</lpage><pub-id pub-id-type="doi">10.3897/zookeys.1278.189788</pub-id></mixed-citation></tp:treatment-meta><tp:nomenclature><tp:taxon-name><object-id xmlns:xlink="http://www.w3.org/1999/xlink" content-type="arpha" xlink:type="simple">210EB626-44A6-5C13-BEAE-896AD1390B26</object-id>
                		<tp:taxon-name-part taxon-name-part-type="genus" reg="Drabescus">Drabescus</tp:taxon-name-part> <tp:taxon-name-part taxon-name-part-type="species" reg="trigonius">trigonius</tp:taxon-name-part>
                	
                		<object-id xmlns:xlink="http://www.w3.org/1999/xlink" content-type="zoobank" xlink:type="simple">https://zoobank.org/93A2F2A9-2ABB-4A37-821E-B7ED6501D0F1</object-id>
                	</tp:taxon-name><tp:taxon-authority>Qu, Li, Dietrich &amp; Dai</tp:taxon-authority><tp:taxon-status xmlns:xlink="http://www.w3.org/1999/xlink" xlink:type="simple">sp. nov.</tp:taxon-status><xref ref-type="fig" rid="F7">Fig. 7</xref></tp:nomenclature><tp:treatment-sec sec-type="Material examined"><title>Material examined.</title><p>• <bold><italic>Holotype</italic></bold>, ♂ (<abbrev xmlns:xlink="http://www.w3.org/1999/xlink" content-type="institution" xlink:title="Institute of Entomology, Guizhou University" xlink:type="simple">GUGC</abbrev>), China: Guangxi Zhuang Autonomous Region, Damingshan National Nature Reserve, 4.V.2012, collected by Zhihua Fan.</p></tp:treatment-sec><tp:treatment-sec sec-type="Description"><title>Description.</title><p>Length (including tegmen): 11.4 mm.</p><p>Body yellowish brown, densely covered with minute black spots or patches. Face yellow; ocelli bright yellow; eyes dark brown. Crown anterior margin with a distinct carina containing multiple fine, transverse striations; crown strongly and evenly rounded, median length 1.5 times the distance between eyes. Ocelli each situated 2–3 times their own diameter from adjacent eye. Face including eyes distinctly wider than long. Antennae nearly parallel with dorsal angle of eyes. Frontoclypeus slightly apically inflated; lateral frontal sutures extending to corresponding ocelli. Transverse suture between anteclypeus and frontoclypeus faint; frontoclypeal sulcus distinct.</p><fig id="F7" position="float" orientation="portrait"><object-id xmlns:xlink="http://www.w3.org/1999/xlink" content-type="doi" xlink:type="simple">10.3897/zookeys.1278.189788.figure7</object-id><object-id xmlns:xlink="http://www.w3.org/1999/xlink" content-type="arpha" xlink:type="simple">21158F84-D7C3-5372-B97C-A03601B2511E</object-id><label>Figure 7.</label><caption><p><italic><tp:taxon-name><tp:taxon-name-part taxon-name-part-type="genus" reg="Drabescus">Drabescus</tp:taxon-name-part> <tp:taxon-name-part taxon-name-part-type="species" reg="trigonius">trigonius</tp:taxon-name-part></tp:taxon-name></italic> Qu, Li, Dietrich &amp; Dai, sp. nov. <bold>A</bold>. Male habitus, dorsal view; <bold>B</bold>. Same, lateral view; <bold>C</bold>. Face; <bold>D</bold>. Pygofer, lateral view; <bold>E</bold>. Valve and subgenital plate, ventral view; <bold>F</bold>. Style, dorsal view; <bold>G</bold>. Aedeagus ventral view; <bold>H</bold>. Aedeagus, lateral view; <bold>I</bold>. Connective, ventral view. Scale bars: 1.0 mm (<bold>A–C</bold>).</p></caption><graphic xmlns:xlink="http://www.w3.org/1999/xlink" xlink:href="zookeys-1278-265_article-189788__-g007.jpg" id="oo_1614762.jpg" position="float" orientation="portrait" xlink:type="simple"><uri content-type="original_file" xlink:type="simple">https://binary.pensoft.net/fig/1614762</uri></graphic></fig><p><bold>Male genitalia</bold>. Pygofer side with few small setae near apical margin, posteroventral processes with short, rounded dorsal projection near base. Valve semicircular. Subgenital plate subtriangular, margins with minute setae. Style apex relatively stout, curved slightly mesad. Aedeagus shaft laminar, margins undulate and dorsoventrally flattened in ventral view; subapical region abruptly constricted into a cylindrical extension toward apex; shaft bowed dorsad, subapically inflated with three small, triangular processes on ventral surface in lateral view; gonopore ventral, subapical. Connective with stem much shorter than arms.</p></tp:treatment-sec><tp:treatment-sec sec-type="Distribution"><title>Distribution.</title><p>China (Guangxi: Damingshan).</p></tp:treatment-sec><tp:treatment-sec sec-type="Etymology"><title>Etymology.</title><p>The species name is derived from the Latin word <italic>trigonius</italic> (triangular), referring to the ventral surface of the shaft bearing three small, triangular processes.</p></tp:treatment-sec><tp:treatment-sec sec-type="Remarks"><title>Remarks.</title><p>The new species closely resembles <italic><tp:taxon-name><tp:taxon-name-part taxon-name-part-type="genus" reg="Drabescus">D.</tp:taxon-name-part> <tp:taxon-name-part taxon-name-part-type="species" reg="ineffectus">ineffectus</tp:taxon-name-part></tp:taxon-name></italic> in general habitus, but the male genitalia readily separate them as follows: aedeagal shaft in ventral view abruptly constricted subapically and continued as a slender, columnar extension (shaft evenly tapered from base to apex in <italic><tp:taxon-name><tp:taxon-name-part taxon-name-part-type="genus" reg="Drabescus">D.</tp:taxon-name-part> <tp:taxon-name-part taxon-name-part-type="species" reg="ineffectus">ineffectus</tp:taxon-name-part></tp:taxon-name></italic>); shaft in lateral view, conspicuously inflated subapically, dorsal margin with three small, triangular processes (shaft swollen medially with a serrated dorsal margin in <italic><tp:taxon-name><tp:taxon-name-part taxon-name-part-type="genus" reg="Drabescus">D.</tp:taxon-name-part> <tp:taxon-name-part taxon-name-part-type="species" reg="ineffectus">ineffectus</tp:taxon-name-part></tp:taxon-name></italic>). Additionally, the inner margin of the process on the pygofer side is smooth in the new species (distinctly crenulate in <italic><tp:taxon-name><tp:taxon-name-part taxon-name-part-type="genus" reg="Drabescus">D.</tp:taxon-name-part> <tp:taxon-name-part taxon-name-part-type="species" reg="ineffectus">ineffectus</tp:taxon-name-part></tp:taxon-name></italic>).</p></tp:treatment-sec></tp:taxon-treatment>
